# Supplementary material for: Individual and combined effects of GSTM1, GSTT1, and GSTP1 polymorphisms on breast cancer risk: A meta-analysis and re-analysis of systematic meta-analyses
Source: PLoS One. 2020 Mar 10;15(3):e0216147. doi: 10.1371/journal.pone.0216147 (PMC7064184; doi:10.1371/journal.pone.0216147)
Supplement: S2 Appendix — (XLS) [file pone.0216147.s033.xls]

## Sheet: prototype
Prototype Excel spreadsheet showing input and output for false positive report probability (FPRP) calculations
Written by Laure El ghormli and Sholom Wacholder (Wacholder@NIH.gov), Division of Cancer Epidemiolgy
and Genetics, National Cancer Institute, National Institutes of Health, Bethesda, MD 20892-7244.
This program is freely available for non-commercial use.
If you change the program, please date, acknowledge and describe your change below row 62.
This spreadsheet applies the method described in Wacholder et al., Assessing the probability that a positive report is false:
an approach for molecular epidemiology studies, J Natl Cancer Inst 2004;96:434-42.
The P value, power and FPRP in the spreadsheet apply to a comparison between "exposed" and "unexposed,"
that is, to a 1-degree of freedom test. By contrast, Table 1 of Wacholder et al. presents values for a 2-degree of
freedom omnibus test.
Note that cells E26, E30-34, and K49 contain hidden formulas.
The background color of the FPRP table in step 4 is controlled using Conditional Formatting,
INSTRUCTIONS: Enter input data in gray cells.
NOTE: Output data are in blue cells. Intermediate calculations are shown in black.
Step 1 - Pre-set an FPRP-level criterion for noteworthiness
	FPRP-level	0.2
Step 2 - Enter up to 6 values for the prior that there is an association
	Prior 1:	0.25
	Prior 2:	0.1
	Prior 3:	0.01
	Prior 4:	0.001
	Prior 5:	0.0001
	Prior 6:	1e-05
Step 3 - Enter up to 3 values of odds ratios (OR) that are most likely, assuming that there is a non-null association:
	OR 1:	1.2						0.0336364
	OR 2:	1.5					Power*	0.106064
	OR 3:	2						0.3095
	* Power to detect a noteworthy finding when the true OR equals the specified value
Step 4 - Enter OR estimate and 95% confidence interval (CI) to obtain FPRP
					Lower	Upper		log(OR)	s.e.[log(OR)]			P-value
	OR	2.42		95% CI	1.14	5.13		0.883768	0.383336			0.0211405
										2.30547
						OR
					1.2	1.5	2
				0.25	0.65344	0.374201	0.170066
				0.1	0.849771	0.642074	0.380708
		Prior		0.01	0.984183	0.951767	0.871171
				0.001	0.99841	0.995003	0.985557
				0.0001	0.999841	0.999498	0.998538
				1e-05	0.999984	0.99995	0.999854
		Note: Green background implies noteworthiness at						0.2	level
	Date	Writers/Revisers				Notes
	2004-02-25	Laure El ghormli & Sholom Wacholder				This is the basic program put on-line at the JNCI web page prior to appearance of the paper.
